# Supplementary material for: Investigation and Analysis of Wettability, Anisotropy, and Adhesion in Bionic Upper and Lower Surfaces Inspired by Indocalamus Leaves
Source: Molecules. 2024 Jul 23;29(15):3449. doi: 10.3390/molecules29153449 (PMC11313824; doi:10.3390/molecules29153449)
Supplement: Supplementary file 1 [file molecules-29-03449-s001.zip]

Archive with 1 entries (1 files):
- molecules-3085866-supplementary.pdf
